# Supplementary material for: Liver transcriptomic networks reveal main biological processes associated with feed efficiency in beef cattle
Source: BMC Genomics. 2015 Dec 18;16:1073. doi: 10.1186/s12864-015-2292-8 (PMC4683712; doi:10.1186/s12864-015-2292-8)
Supplement: Additional file 1: — Supplementary tables. (XLSX 108 kb) [file 12864_2015_2292_MOESM1_ESM.xlsx]

## Sheet: Table 1 -Performance Traits
	Supplementary Table 1. Mean, maximum and minimum values of performance traits (n=96).
		Mean	Maximum	Minimum
	BWi (kg)	400 ±30	328	496
	BWf (kg)	528 ±42	424	676
	DMI (kg/d)	10,75 ±1,37	13.95	7.3
	ADG (kg/d)	1,83 ±0,37	2.93	1.01
	FCR	6,00 ±0,91	8.9	4
	RFI (kg/d)	0,00 ±0,88	2.4	-2.01
	RBG (kg/d)	0,00 ±0,28	0.79	-0.71
	RIG	0,00 ±1,07	2.29	-2.76

## Sheet: Table 2 - Brown Module
	Supplementary Table 2. Genes in Brown module
	Ensembl ID	Gene Name	Description	GS RFI	GS RFI P-value	GS RIG	GS RIG P-value	MM	MM P-value	Kw
	ENSBTAG00000002643	VPS52	vacuolar protein sorting 52 homolog (S. cerevisiae)	0.64097	0.0135067	-0.587402	0.0271918	0.930292	1.42363e-06	262.428
	ENSBTAG00000023472	PPP1R14A	protein phosphatase 1, regulatory (inhibitor) subunit 14A	0.671161	0.00859084	-0.615974	0.0190022	0.899061	1.22463e-05	235.306
	ENSBTAG00000009426	EZH2	enhancer of zeste 2 polycomb repressive complex 2 subunit	0.508816	0.0631568	-0.48912	0.0759004	0.849902	0.000118522	229.644
	ENSBTAG00000014091	ARHGEF3	Rho guanine nucleotide exchange factor (GEF) 3	0.719289	0.00373634	-0.678129	0.00768497	0.880892	3.17417e-05	228.758
	ENSBTAG00000004259	HPCAL1	hippocalcin-like 1	0.629516	0.0158486	-0.578276	0.0302931	0.910886	5.95332e-06	220.723
	ENSBTAG00000021799	RCN3	reticulocalbin 3, EF-hand calcium binding domain	0.557197	0.0384547	-0.493663	0.0728124	0.899101	1.22182e-05	220.083
	ENSBTAG00000013670	SLC46A2	solute carrier family 46, member 2	0.364097	0.200618	-0.354379	0.213802	0.828447	0.000251555	216.349
	ENSBTAG00000007300	FHL3	four and a half LIM domains 3	0.609309	0.0207184	-0.57722	0.0306681	0.885755	2.49891e-05	212.746
	ENSBTAG00000015145	S100A11	S100 calcium binding protein A11	0.668481	0.00896043	-0.627338	0.0163268	0.932845	1.14451e-06	212.511
	ENSBTAG00000047150		Uncharacterized protein	0.568629	0.03385	-0.54664	0.0431027	0.905965	8.12951e-06	209.336
	ENSBTAG00000020173	INPP5D	inositol polyphosphate-5-phosphatase, 145kDa	0.52196	0.0555551	-0.47679	0.0847476	0.86513	6.45702e-05	209.074
	ENSBTAG00000003417	PHKG2	phosphorylase kinase, gamma 2 (testis)	0.337005	0.238692	-0.303156	0.292064	0.80684	0.000487647	208.627
	ENSBTAG00000000642	INTS1	integrator complex subunit 1	0.363265	0.201727	-0.32817	0.252002	0.836187	0.000194105	206.402
	ENSBTAG00000021827	TCF21	transcription factor 21	0.518661	0.0573972	-0.447262	0.108821	0.833134	0.000215339	204.922
	ENSBTAG00000002100	GZMM	granzyme M (lymphocyte met-ase 1)	0.537219	0.0475862	-0.487662	0.0769109	0.859063	8.29328e-05	204.802
	ENSBTAG00000015192	FAM193B	family with sequence similarity 193, member B	0.548976	0.0420406	-0.537413	0.0474906	0.864987	6.49622e-05	203.475
	ENSBTAG00000007109	ASB2	ankyrin repeat and SOCS box containing 2	0.63496	0.0146998	-0.590453	0.0262099	0.720148	0.00367578	200.129
	ENSBTAG00000038335		IGBP1 protein; Uncharacterized protein	0.648912	0.0120452	-0.617881	0.0185316	0.819603	0.000333257	197.684
	ENSBTAG00000020602	IDO1	indoleamine 2,3-dioxygenase 1	0.493639	0.0728283	-0.442018	0.11354	0.842089	0.000157865	196.041
	ENSBTAG00000008690		Transporter	0.605806	0.0216663	-0.592908	0.0254393	0.899592	1.18787e-05	195.766
	ENSBTAG00000007246	TMEM204	Transmembrane protein 204	0.759202	0.00163726	-0.719813	0.00369932	0.844858	0.000142868	195.261
	ENSBTAG00000007331	PLOD2	procollagen-lysine, 2-oxoglutarate 5-dioxygenase 2	0.348117	0.222577	-0.287522	0.318879	0.874793	4.22474e-05	195.068
	ENSBTAG00000004268	TRAPPC5	trafficking protein particle complex 5	0.517986	0.0577799	-0.491088	0.0745518	0.751883	0.00192578	192.681
	ENSBTAG00000022635	LAMB2	laminin, beta 2 (laminin S)	0.439181	0.11615	-0.429014	0.125841	0.821193	0.000317177	191.843
	ENSBTAG00000017599	NR2F1	nuclear receptor subfamily 2, group F, member 1	0.396274	0.160705	-0.350279	0.219523	0.888254	2.2006e-05	190.472
	ENSBTAG00000007089	FRG1	FSHD region gene 1	0.672318	0.00843497	-0.632863	0.0151345	0.77687	0.00108045	188.868
	ENSBTAG00000017310	EVA1C	eva-1 homolog C (C. elegans)	0.529594	0.0514565	-0.496455	0.0709596	0.772234	0.0012091	188.434
	ENSBTAG00000034963	MKS1	Meckel syndrome, type 1	0.398734	0.157887	-0.361876	0.203585	0.913622	4.96737e-06	186.296
	ENSBTAG00000007397	FOLH1	folate hydrolase (prostate-specific membrane antigen) 1	0.416753	0.138234	-0.387108	0.171496	0.841134	0.000163324	184.614
	ENSBTAG00000011656	PRPF6	pre-mRNA processing factor 6	0.583916	0.0283471	-0.523867	0.0545101	0.776715	0.00108458	181.97
	ENSBTAG00000012387	PAM	peptidylglycine alpha-amidating monooxygenase	0.5297	0.0514014	-0.473842	0.0869657	0.786418	0.000849869	180.814
	ENSBTAG00000008766	SLC9A1	sodium/hydrogen exchanger 1	0.717627	0.00385555	-0.676906	0.00783839	0.828406	0.000251893	179.282
	ENSBTAG00000011562	STK32C	serine/threonine kinase 32C	0.470183	0.089774	-0.416204	0.138808	0.748807	0.00205851	178.633
	ENSBTAG00000005089	RHBDD2	rhomboid domain containing 2	0.457964	0.0996125	-0.44157	0.11395	0.760369	0.00159461	177.138
	ENSBTAG00000012752	MRPL2	mitochondrial ribosomal protein L2	0.355596	0.212122	-0.350593	0.219081	0.707713	0.00463056	175.471
	ENSBTAG00000010318		Adrenodoxin-like protein, mitochondrial	0.222634	0.444252	-0.183267	0.530568	0.616762	0.0188068	171.244
	ENSBTAG00000010904	PAGR1	PAXIP1 associated glutamate-rich protein 1	0.358213	0.208537	-0.28517	0.32303	0.844926	0.000142515	170.951
	ENSBTAG00000005573	SCAND1	SCAN domain containing 1	0.47297	0.0876296	-0.393911	0.163443	0.763556	0.00148261	170.939
	ENSBTAG00000020898	CHST12	carbohydrate (chondroitin 4) sulfotransferase 12	0.251953	0.384862	-0.192397	0.509917	0.808268	0.000467954	170.089
	ENSBTAG00000017970	ZYX	zyxin	0.630159	0.0157095	-0.612552	0.0198694	0.779514	0.00101213	169.972
	ENSBTAG00000030915		Uncharacterized protein	0.622694	0.0173829	-0.585143	0.0279364	0.758953	0.00164644	169.585
	ENSBTAG00000034295	LAG3	lymphocyte-activation gene 3	0.449123	0.10718	-0.423274	0.131545	0.689735	0.00634225	168.349
	ENSBTAG00000000789	PPP1R7	protein phosphatase 1, regulatory subunit 7	0.236515	0.415588	-0.182807	0.531619	0.862295	7.26882e-05	167.349
	ENSBTAG00000011571	ACIN1	apoptotic chromatin condensation inducer 1	0.0971349	0.741141	-0.0794536	0.787162	0.7465	0.00216269	167.138
	ENSBTAG00000014095	HAUS7	HAUS augmin-like complex, subunit 7	0.156826	0.592365	-0.1094	0.709673	0.614341	0.0194124	166.923
	ENSBTAG00000015935	IYD	Bos taurus iodotyrosine deiodinase (IYD), mRNA.	0.253317	0.382207	-0.240478	0.407584	0.709877	0.00445185	165.124
	ENSBTAG00000008060	SNRNP35	small nuclear ribonucleoprotein 35kDa (U11/U12)	0.352873	0.215892	-0.308428	0.283328	0.863576	6.89237e-05	165.054
	ENSBTAG00000006505	S100A9	S100 calcium binding protein A9	0.241394	0.405745	-0.235352	0.417952	0.755652	0.00177257	164.231
	ENSBTAG00000027766	C1QTNF5	C1q and tumor necrosis factor related protein 5	0.604899	0.0219167	-0.538691	0.046864	0.684103	0.00696882	162.311
	ENSBTAG00000001181	RPS6KC1	ribosomal protein S6 kinase, 52kDa, polypeptide 1	0.412134	0.143107	-0.411109	0.144204	0.781232	0.000969619	158.8
	ENSBTAG00000016026	PCOLCE2	procollagen C-endopeptidase enhancer 2	0.423616	0.1312	-0.346485	0.2249	0.692131	0.00608936	158.551
	ENSBTAG00000011287	ATXN7	ataxin 7	0.181248	0.535185	-0.13571	0.643659	0.647697	0.0122606	157.838
	ENSBTAG00000030518		Endothelial cell-specific chemotaxis regulator	0.633191	0.0150658	-0.605044	0.0218766	0.652849	0.0113674	156.374
	ENSBTAG00000000967	DET1	de-etiolated homolog 1 (Arabidopsis)	0.179478	0.539246	-0.131052	0.655187	0.758264	0.00167216	155.877
	ENSBTAG00000014156	AMN1	antagonist of mitotic exit network 1 homolog	0.478055	0.0838081	-0.449586	0.106773	0.746158	0.00217847	152.51
	ENSBTAG00000001390	B4GALT4	UDP-Gal:betaGlcNAc beta 1,4- galactosyltransferase, polypeptide 4	0.464244	0.0944676	-0.452039	0.104642	0.672422	0.00842112	151.413
	ENSBTAG00000005653	ABCB4	ATP-binding cassette, sub-family B (MDR/TAP), member 4	0.145852	0.618821	-0.0975146	0.740161	0.682584	0.00714576	151.355
	ENSBTAG00000011602	RASAL3	RAS protein activator like 3	0.335549	0.240855	-0.353767	0.21465	0.729819	0.00304639	150.966
	ENSBTAG00000005127	PSMA7	proteasome (prosome, macropain) subunit, alpha type, 7	0.270614	0.349393	-0.247324	0.393946	0.69858	0.00544764	149.259
	ENSBTAG00000006712	KIAA0368	KIAA0368	0.256924	0.375232	-0.232107	0.424585	0.714468	0.00409052	148.475
	ENSBTAG00000033190	PGM5	phosphoglucomutase 5	0.496806	0.0707286	-0.466695	0.0925106	0.76081	0.0015787	146.795
	ENSBTAG00000011105	SLC38A2	solute carrier family 38, member 2	0.506678	0.0644597	-0.514866	0.0595707	0.648091	0.0121904	146.552
	ENSBTAG00000033313	SLC38A9	Bos taurus solute carrier family 38, member 9 (SLC38A9), mRNA.	0.342198	0.231075	-0.309724	0.281205	0.712931	0.00420882	145.761
	ENSBTAG00000006240	TLR4	toll-like receptor 4	0.735216	0.00273402	-0.724662	0.00337044	0.708314	0.00458036	145.418
	ENSBTAG00000018420	POLG2	polymerase (DNA directed), gamma 2, accessory subunit	0.0504471	0.864016	-0.0297942	0.919465	0.766116	0.00139728	145.043
	ENSBTAG00000009899	CHID1	chitinase domain containing 1	0.286769	0.320204	-0.271894	0.347029	0.765714	0.00141043	144.453
	ENSBTAG00000008915	SF3B1	splicing factor 3b, subunit 1, 155kDa	0.563056	0.0360404	-0.511695	0.061431	0.688134	0.00651572	144.369
	ENSBTAG00000016307	CDC7	cell division cycle 7	0.124043	0.672666	-0.10526	0.720251	0.746373	0.00216853	144.052
	ENSBTAG00000000182	SPINT2	serine peptidase inhibitor, Kunitz type, 2	0.256026	0.376963	-0.244317	0.399906	0.617971	0.0185097	143.525
	ENSBTAG00000010383	YTHDF1	YTH N(6)-methyladenosine RNA binding protein 1	0.626149	0.0165925	-0.596043	0.0244799	0.647388	0.0123158	143.241
	ENSBTAG00000002121	CDK2AP2	cyclin-dependent kinase 2 associated protein 2	0.455784	0.101443	-0.428977	0.125876	0.756257	0.00174889	143.055
	ENSBTAG00000011567	VPS18	vacuolar protein sorting 18 homolog (S. cerevisiae)	0.331096	0.247545	-0.256564	0.375926	0.779115	0.00102222	142.257
	ENSBTAG00000003256	TOMM34	translocase of outer mitochondrial membrane 34	0.343511	0.229173	-0.310156	0.280498	0.801095	0.000573705	141.623
	ENSBTAG00000001325	UPB1	ureidopropionase, beta	0.0422201	0.886048	-0.0282472	0.923636	0.620703	0.0178514	141.598
	ENSBTAG00000009212	APOA2	apolipoprotein A-II	0.341519	0.232062	-0.280738	0.330934	0.665174	0.0094333	141.588
	ENSBTAG00000005765	SYNGR1	synaptogyrin 1	0.174564	0.550591	-0.146796	0.616527	0.777642	0.00106013	140.931
	ENSBTAG00000004871	NDUFV2	NADH dehydrogenase (ubiquinone) flavoprotein 2, 24kDa	0.489879	0.0753785	-0.481006	0.0816449	0.636829	0.0143205	139.735
	ENSBTAG00000015408	DTYMK	deoxythymidylate kinase (thymidylate kinase)	0.240273	0.407996	-0.243436	0.401661	0.731133	0.00296785	139.389
	ENSBTAG00000031231	IRF1	interferon regulatory factor 1	0.468522	0.0910697	-0.425295	0.129517	0.643212	0.0130811	137.406
	ENSBTAG00000009713		Up-regulated during skeletal muscle growth protein 5	0.259049	0.371156	-0.23655	0.415518	0.778411	0.00104021	137.192
	ENSBTAG00000016855	BUD13	BUD13 homolog	0.288525	0.317118	-0.271289	0.348146	0.631542	0.0154133	136.614
	ENSBTAG00000005816	IRF9	interferon regulatory factor 9	0.475302	0.0858623	-0.470082	0.0898529	0.773732	0.00116628	136.218
	ENSBTAG00000023417	RUVBL2	RuvB-like AAA ATPase 2	0.418676	0.136239	-0.399537	0.156975	0.658725	0.0104107	134.757
	ENSBTAG00000020132	C4orf27	chromosome 4 open reading frame 27	0.546695	0.0430771	-0.520013	0.0566369	0.607444	0.0212191	134.6
	ENSBTAG00000003604	ADAMTSL4	ADAMTS-like 4	0.412396	0.142828	-0.444344	0.11143	0.621117	0.0177532	133.81
	ENSBTAG00000002493	VPS35	VPS35 retromer complex component	0.243681	0.401173	-0.223095	0.443285	0.671925	0.00848775	133.172
	ENSBTAG00000015136	PTGES3L	prostaglandin E synthase 3 (cytosolic)-like	0.591157	0.0259872	-0.563815	0.0357362	0.653757	0.0112154	131.62
	ENSBTAG00000012069		Coiled-coil domain-containing protein 167	0.182319	0.532734	-0.149073	0.611008	0.627249	0.0163466	126.509
	ENSBTAG00000008147	MICAL1	microtubule associated monooxygenase, calponin and LIM domain containing 1	0.620492	0.0179015	-0.634437	0.0148074	0.646646	0.0124492	123.309
	ENSBTAG00000013641	BAG3	BCL2-associated athanogene 3	0.431553	0.123371	-0.400317	0.156091	0.629549	0.0158413	122.813
	ENSBTAG00000020148	TEK	TEK tyrosine kinase, endothelial	0.563704	0.0357808	-0.594155	0.0250546	0.627474	0.0162965	121.981
	ENSBTAG00000019951	PCYOX1L	prenylcysteine oxidase 1 like	0.348816	0.221587	-0.280305	0.331713	0.610743	0.0203397	121.953
	ENSBTAG00000019295	MDH1	malate dehydrogenase 1, NAD (soluble)	0.138823	0.635998	-0.114752	0.696073	0.679269	0.00754407	119.306
	ENSBTAG00000003341	DOK2	docking protein 2, 56kDa	0.604361	0.0220665	-0.616977	0.0187536	0.600212	0.0232469	116.927
	GS – gene significance; RFI – residual feed intake; RIG – residual intake and body weight gain; MM – module membership; Kw - Connectivity within the module

## Sheet: Table 3 - Green Module
	Supplementary Table 3. Genes in Green module.
	Ensembl ID	Gene Name	Description	GS RFI	GS RFI P-value	GS RIG	GS RIG P-value	MM	MM P-value	Kw
	ENSBTAG00000003589	COMMD3	COMM domain containing 3	0.342949	0.229985	-0.2859	0.321738	0.878519	3.55403e-05	365.59
	ENSBTAG00000004715	AKIRIN1	akirin 1	0.307504	0.284849	-0.231016	0.426827	0.873004	4.58148e-05	361.038
	ENSBTAG00000011388	STOML2	stomatin (EPB72)-like 2	0.433344	0.121649	-0.377262	0.183598	0.941753	4.96936e-07	349.906
	ENSBTAG00000002743	OSGEP	O-sialoglycoprotein endopeptidase	0.460912	0.0971737	-0.389581	0.168539	0.957931	7.30821e-08	349.6
	ENSBTAG00000010653	FAM73B	family with sequence similarity 73, member B	0.471927	0.0884281	-0.414063	0.141059	0.970021	9.82493e-09	347.87
	ENSBTAG00000024723	CHCHD3	coiled-coil-helix-coiled-coil-helix domain containing 3	0.31292	0.276007	-0.241693	0.405146	0.89143	1.86426e-05	343.767
	ENSBTAG00000009487	TMEM223	transmembrane protein 223	0.482177	0.0807978	-0.414715	0.140371	0.950802	1.84063e-07	342.837
	ENSBTAG00000012975	VDAC2	voltage-dependent anion channel 2	0.383638	0.1757	-0.327841	0.252506	0.934144	1.0209e-06	340.748
	ENSBTAG00000045834	RASSF7	Ras association (RalGDS/AF-6) domain family (N-terminal) member 7	0.412411	0.142812	-0.338249	0.236853	0.923841	2.38706e-06	337.708
	ENSBTAG00000014166	POLR1B	polymerase (RNA) I polypeptide B, 128kDa	0.41146	0.143828	-0.348283	0.222342	0.945508	3.3593e-07	336.64
	ENSBTAG00000009392	PLA1A	phospholipase A1 member A	0.32549	0.256126	-0.295479	0.305061	0.804735	0.000517879	331.483
	ENSBTAG00000010617	KRTCAP2	keratinocyte associated protein 2	0.465313	0.0936104	-0.407646	0.147951	0.927838	1.74266e-06	331.046
	ENSBTAG00000001856	POLR2C	polymerase (RNA) II (DNA directed) polypeptide C, 33kDa	0.372598	0.189518	-0.307872	0.284243	0.911121	5.86269e-06	322.907
	ENSBTAG00000005340	SERGEF	secretion regulating guanine nucleotide exchange factor	0.327806	0.252559	-0.276626	0.338364	0.873838	4.4122e-05	321.863
	ENSBTAG00000004790	UBE2T	ubiquitin-conjugating enzyme E2T	0.521257	0.0559439	-0.438562	0.116725	0.836664	0.000190951	320.661
	ENSBTAG00000014840	MTX1	metaxin 1	0.439463	0.11589	-0.376076	0.185091	0.974194	4.0338e-09	317.86
	ENSBTAG00000015950	ISOC2	isochorismatase domain containing 2	0.442955	0.112687	-0.376857	0.184107	0.886764	2.37473e-05	310.54
	ENSBTAG00000039962	DCTPP1	dCTP pyrophosphatase 1	0.511438	0.0615839	-0.437485	0.11773	0.899261	1.21068e-05	307.816
	ENSBTAG00000010673	EFNA4	ephrin-A4	0.275208	0.340949	-0.219411	0.451043	0.840077	0.000169542	305.695
	ENSBTAG00000015529	CHCHD4	coiled-coil-helix-coiled-coil-helix domain containing 4	0.399741	0.156743	-0.312995	0.275887	0.927199	1.8347e-06	305.609
	ENSBTAG00000030824	L3HYPDH	L-3-hydroxyproline dehydratase (trans-)	0.340746	0.233189	-0.30735	0.285102	0.873195	4.54234e-05	304.788
	ENSBTAG00000032548	SYBU	syntabulin (syntaxin-interacting)	0.393686	0.163705	-0.346502	0.224877	0.845558	0.000139262	303.347
	ENSBTAG00000016817	SNRNP40	small nuclear ribonucleoprotein 40kDa (U5)	0.503871	0.0662002	-0.465794	0.0932264	0.89892	1.23453e-05	303.311
	ENSBTAG00000006065	PCNA	proliferating cell nuclear antigen	0.428067	0.12677	-0.365625	0.198594	0.891105	1.89655e-05	301.064
	ENSBTAG00000001988	EIF3D	eukaryotic translation initiation factor 3, subunit D	0.319888	0.264878	-0.232603	0.423569	0.813269	0.000403979	297.956
	ENSBTAG00000000563	MYD88	myeloid differentiation primary response 88	0.487581	0.0769678	-0.417436	0.137523	0.923069	2.53165e-06	295.875
	ENSBTAG00000010566	TMEM11	transmembrane protein 11	0.418318	0.136608	-0.34842	0.222147	0.922309	2.68096e-06	286.883
	ENSBTAG00000014850	GPN2	GPN-loop GTPase 2	0.32404	0.258374	-0.249199	0.390254	0.821322	0.000315905	283.531
	ENSBTAG00000010478	AIP	aryl hydrocarbon receptor interacting protein	0.6106	0.0203774	-0.554558	0.0395803	0.942318	4.69285e-07	275.707
	ENSBTAG00000019465	ITPKC	inositol-trisphosphate 3-kinase C	0.446043	0.109906	-0.388725	0.169558	0.90742	7.42719e-06	275.552
	ENSBTAG00000006481	POLR1A	polymerase (RNA) I polypeptide A, 194kDa	0.489571	0.0755904	-0.455863	0.101376	0.9191	3.39368e-06	271.264
	ENSBTAG00000020504	CDK2AP1	cyclin-dependent kinase 2 associated protein 1	0.371498	0.190931	-0.324323	0.257934	0.880485	3.23675e-05	267.346
	ENSBTAG00000013524	CMIP	c-Maf inducing protein	0.250393	0.387911	-0.214052	0.462449	0.854744	9.84287e-05	261.184
	ENSBTAG00000016724	NPEPL1	probable aminopeptidase NPEPL1	0.557492	0.0383304	-0.514396	0.0598438	0.924741	2.2271e-06	256.376
	ENSBTAG00000032887	SUPT3H	suppressor of Ty 3 homolog (S. cerevisiae)	0.2603	0.368768	-0.248563	0.391504	0.771048	0.0012439	251.357
	ENSBTAG00000017242	FADS6	fatty acid desaturase 6	0.148518	0.612352	-0.049541	0.866438	0.777128	0.00107364	245.874
	ENSBTAG00000019188	GAK	cyclin G associated kinase	0.517863	0.0578496	-0.442527	0.113076	0.925875	2.03837e-06	243.56
	ENSBTAG00000009363	GINS3	GINS complex subunit 3 (Psf3 homolog)	0.590692	0.0261343	-0.517888	0.0578353	0.860164	7.93179e-05	237.137
	ENSBTAG00000022147	EPS8L2	EPS8-like 2	0.398001	0.158724	-0.354645	0.213434	0.877121	3.79462e-05	229.564
	ENSBTAG00000001294	PPP1R15A	protein phosphatase 1, regulatory subunit 15A	0.521379	0.0558765	-0.469519	0.0902905	0.863898	6.80031e-05	214.943
	ENSBTAG00000048122		Complement factor D	0.29345	0.308552	-0.225438	0.438384	0.648487	0.0121202	185.522
	ENSBTAG00000006971	BRD9	bromodomain containing 9	0.553734	0.0399364	-0.469351	0.0904216	0.809975	0.00044527	182.261
	ENSBTAG00000015767	RNF10	ring finger protein 10	0.454724	0.102341	-0.41866	0.136255	0.81095	0.000432712	176.213
	ENSBTAG00000013111	RRM1	ribonucleotide reductase M1	0.284627	0.323992	-0.198493	0.496335	0.72226	0.00353036	175.953
	ENSBTAG00000007130	ESF1	ESF1 nucleolar pre-rRNA processing protein homolog	0.497313	0.0703967	-0.410173	0.14521	0.766852	0.00137349	172.886
	ENSBTAG00000010524	BCKDK	branched chain ketoacid dehydrogenase kinase	0.494563	0.0722111	-0.448856	0.107414	0.785857	0.000862236	169.168
	ENSBTAG00000013851	BCL10	B-cell CLL/lymphoma 10	0.353965	0.214376	-0.326013	0.255317	0.757154	0.00171428	165.312
	ENSBTAG00000000711	NDRG1	N-myc downstream regulated 1	0.284232	0.324693	-0.246056	0.396454	0.681875	0.00722958	164.181
	ENSBTAG00000000833	TAX1BP3	Tax1 (human T-cell leukemia virus type I) binding protein 3	0.617931	0.0185192	-0.571626	0.0327133	0.618817	0.0183038	163.691
	ENSBTAG00000032223	COG7	component of oligomeric golgi complex 7	0.590601	0.0261628	-0.584949	0.0280008	0.747932	0.00209755	158.966
	ENSBTAG00000030587	LASP1	LIM and SH3 protein 1	0.382645	0.176915	-0.327788	0.252587	0.625974	0.0166318	158.364
	ENSBTAG00000018535	CDK5RAP1	CDK5 regulatory subunit associated protein 1	0.651983	0.011514	-0.579768	0.029769	0.743102	0.0023237	157.82
	ENSBTAG00000008340	ATOX1	antioxidant 1 copper chaperone	0.720251	0.00366864	-0.705614	0.00480919	0.628144	0.0161485	153.613
	ENSBTAG00000004895	AFAP1L2	actin filament associated protein 1-like 2	0.419642	0.135244	-0.379872	0.180338	0.657814	0.0105548	150.448
	ENSBTAG00000030581	TBC1D5	TBC1 domain family, member 5	0.529879	0.051308	-0.519962	0.0566656	0.726457	0.00325471	148.306
	GS – gene significance; RFI – residual feed intake; RIG – residual intake and body weight gain; MM – module membership; Kw - Connectivity within the module

## Sheet: Table 4 - Dark-orange Module
	Supplementary Table 4. Genes in Dark-orange module.
	Ensembl ID	Gene Name	Description	GS RFI	GS RFI P-value	GS RIG	GS RIG P-value	MM	MM P-value	Kw
	ENSBTAG00000045947		N-alpha-acetyltransferase 10	0.494621	0.0721725	-0.527053	0.0527953	0.855695	9.48314e-05	258.795
	ENSBTAG00000011433	RGP1	RGP1 homolog, RAB6A GEF complex partner 1	0.500119	0.0685788	-0.556575	0.0387178	0.748752	0.00206095	235.928
	ENSBTAG00000032557	TMEM258	transmembrane protein 258	0.459739	0.098139	-0.506356	0.0646577	0.793365	0.000708313	223.585
	ENSBTAG00000002027	FAM167B	family with sequence similarity 167, member B	0.579218	0.0299612	-0.613912	0.0195212	0.81136	0.000427508	213.365
	ENSBTAG00000013556	UNC13D	unc-13 homolog D (C. elegans)	0.511338	0.0616433	-0.505018	0.0654851	0.863323	6.96535e-05	209.459
	ENSBTAG00000047837		Uncharacterized protein	0.363603	0.201275	-0.41239	0.142834	0.820336	0.000325765	205.603
	ENSBTAG00000046054	RHOB	ras homolog family member B	0.725437	0.00332005	-0.767217	0.0013618	0.900653	1.11717e-05	202.03
	ENSBTAG00000014915	ETV5	ets variant 5	0.785868	0.000861981	-0.794515	0.000686824	0.829052	0.00024662	200.081
	ENSBTAG00000009336	LXN	latexin	0.55064	0.0412955	-0.591693	0.0258184	0.777221	0.00107118	195.252
	ENSBTAG00000008555	P2RY10	purinergic receptor P2Y, G-protein coupled, 10	0.609216	0.0207434	-0.594451	0.0249637	0.720894	0.0036239	189.721
	ENSBTAG00000015663		Stress-induced-phosphoprotein 1	0.444635	0.111169	-0.455582	0.101614	0.846395	0.000135053	187.8
	ENSBTAG00000026008	METTL5	methyltransferase like 5	0.548957	0.042049	-0.573067	0.0321771	0.817114	0.000359752	187.661
	ENSBTAG00000009686	FBXO15	F-box protein 15	0.405816	0.149956	-0.459048	0.0987112	0.819921	0.000329993	187.198
	ENSBTAG00000008097	WNT2	wingless-type MMTV integration site family member 2	0.654145	0.0111508	-0.649287	0.0119794	0.656229	0.0108092	185.763
	ENSBTAG00000016165	KRT7	keratin 7, type II	0.373733	0.188066	-0.362844	0.202288	0.757539	0.00169956	181.961
	ENSBTAG00000020028	RBP1	retinol binding protein 1, cellular	0.849132	0.000122003	-0.851015	0.000113632	0.803983	0.00052904	172.772
	ENSBTAG00000001109		28S ribosomal protein S14, mitochondrial	0.608367	0.0209701	-0.639904	0.0137126	0.747322	0.00212511	171.443
	ENSBTAG00000011918		Biogenesis of lysosome-related organelles complex 1 subunit 1	0.516884	0.0584077	-0.534665	0.0488578	0.71473	0.00407063	167.748
	ENSBTAG00000003025	NME6	NME/NM23 nucleoside diphosphate kinase 6	0.52047	0.0563817	-0.519676	0.0568257	0.784271	0.000897934	162.577
	ENSBTAG00000015114	CALR	calreticulin	0.361407	0.204215	-0.365484	0.19878	0.764406	0.00145383	159.261
	ENSBTAG00000010602	DDX56	DEAD (Asp-Glu-Ala-Asp) box helicase 56	0.453745	0.103176	-0.487718	0.0768725	0.795937	0.000660979	157.471
	ENSBTAG00000010667	PIK3IP1	phosphoinositide-3-kinase interacting protein 1	0.355222	0.212637	-0.357963	0.208878	0.726759	0.00323556	152.812
	ENSBTAG00000011588	RNF123	ring finger protein 123	0.635629	0.0145631	-0.676823	0.00784879	0.901268	1.07777e-05	148.681
	ENSBTAG00000017866		Platelet glycoprotein 4	0.601081	0.0229957	-0.628628	0.0160422	0.915262	4.44375e-06	147.497
	ENSBTAG00000012721	HOGA1	4-hydroxy-2-oxoglutarate aldolase 1	0.755874	0.00176384	-0.766496	0.00138494	0.756194	0.00175136	147.145
	ENSBTAG00000020477	AHSA1	AHA1, activator of heat shock 90kDa protein ATPase homolog 1 (yeast)	0.437937	0.117308	-0.464265	0.0944503	0.742455	0.00235542	144.058
	ENSBTAG00000008034	LMAN2	lectin, mannose-binding 2	0.599601	0.0234246	-0.575391	0.031326	0.649976	0.011859	143.067
	ENSBTAG00000002707	IPO4	importin 4	0.436784	0.118387	-0.413747	0.141392	0.643474	0.0130321	134.601
	ENSBTAG00000018048	MED15	mediator complex subunit 15	0.435311	0.119777	-0.475782	0.0855014	0.834076	0.000208598	133.805
	ENSBTAG00000021685	EEF1A2	eukaryotic translation elongation factor 1 alpha 2	0.316379	0.270448	-0.344832	0.22727	0.781334	0.00096714	129.378
	ENSBTAG00000046303		Uncharacterized protein	0.302694	0.292836	-0.307911	0.284178	0.689962	0.00631798	122.584
	ENSBTAG00000018422	RIPK3	receptor-interacting serine-threonine kinase 3	0.341326	0.232344	-0.378841	0.181621	0.839222	0.000174711	121.703
	GS – gene significance; RFI – residual feed intake; RIG – residual intake and body weight gain; MM – module membership; Kw - Connectivity within the module

## Sheet: Table 5 - Yellow Module
	Supplementary Table 5. Genes in Yellow module.
	Ensembl ID	Gene Name	Description	GS RFI	GS RFI P-value	GS RIG	GS RIG P-value	MM	MM P-value	Kw
	ENSBTAG00000008631	CORO1A	coronin, actin binding protein, 1A	0.33705	0.238626	-0.358635	0.207962	0.918347	3.58184e-06	471.54
	ENSBTAG00000010681	NR1H3	nuclear receptor subfamily 1, group H, member 3	0.215836	0.458636	-0.234754	0.419171	0.858836	8.36957e-05	468.296
	ENSBTAG00000003039	PSMB8	proteasome (prosome, macropain) subunit, beta type, 8	0.357743	0.209178	-0.379414	0.180907	0.878978	3.47782e-05	460.866
	ENSBTAG00000004782	PTPRCAP	protein tyrosine phosphatase, receptor type, C-associated protein	0.269286	0.351855	-0.289724	0.31502	0.848471	0.000125054	460.345
	ENSBTAG00000019718	RPS15	ribosomal protein S15	0.369998	0.19287	-0.39643	0.160526	0.957408	7.86112e-08	447.6
	ENSBTAG00000011963		40S ribosomal protein S19	0.375683	0.185589	-0.427241	0.127584	0.94416	3.87831e-07	442.261
	ENSBTAG00000020394	TNFAIP8L2	tumor necrosis factor, alpha-induced protein 8-like 2	0.352616	0.216251	-0.385802	0.17307	0.86822	5.65824e-05	442.02
	ENSBTAG00000003458	CDCA7	cell division cycle associated 7	0.256788	0.375494	-0.325306	0.25641	0.844612	0.000144147	441.893
	ENSBTAG00000038488		thymosin beta-4	0.382549	0.177033	-0.40909	0.14638	0.950997	1.79789e-07	437.119
	ENSBTAG00000019025		NADH dehydrogenase	0.413378	0.141784	-0.438735	0.116565	0.903949	9.19158e-06	416.839
	ENSBTAG00000021210	HES2	hes family bHLH transcription factor 2	0.311124	0.278921	-0.341713	0.231779	0.843029	0.000152639	413.918
	ENSBTAG00000005414		thymosin beta-4	0.204311	0.483532	-0.266566	0.356928	0.773596	0.00117012	410.72
	ENSBTAG00000002468	RPS28	ribosomal protein S28	0.467069	0.0922141	-0.493207	0.0731185	0.920934	2.96963e-06	409.061
	ENSBTAG00000007375	MIF	Macrophage migration inhibitory factor	0.404828	0.151046	-0.457001	0.100418	0.881969	3.01311e-05	406.938
	ENSBTAG00000015989	RPS5	ribosomal protein S5	0.489908	0.0753587	-0.497055	0.0705652	0.935453	9.07595e-07	406.777
	ENSBTAG00000015815	CFP	complement factor properdin	0.529533	0.0514883	-0.53808	0.0471627	0.902614	9.95532e-06	404.897
	ENSBTAG00000016079	COX4I1	cytochrome c oxidase subunit IV isoform 1	0.468978	0.0907129	-0.492807	0.0733873	0.921372	2.87486e-06	403.07
	ENSBTAG00000000172	PFKFB1	6-phosphofructo-2-kinase/fructose-2,6-biphosphatase 1	0.576759	0.0308331	-0.618712	0.0183292	0.912967	5.19033e-06	401.678
	ENSBTAG00000015388	RPL18	ribosomal protein L18	0.468011	0.0914717	-0.497696	0.0701467	0.962807	3.52663e-08	400.08
	ENSBTAG00000008409	MYC	v-myc avian myelocytomatosis viral oncogene homolog	0.321951	0.261634	-0.36744	0.196205	0.896452	1.41896e-05	394.429
	ENSBTAG00000030164		60S ribosomal protein L38	0.414248	0.140863	-0.453133	0.1037	0.819201	0.000337426	388.931
	ENSBTAG00000015831		60S ribosomal protein L18a	0.530226	0.051127	-0.548857	0.0420942	0.979871	9.19677e-10	387.35
	ENSBTAG00000002758	THBD	thrombomodulin	0.315203	0.272331	-0.370238	0.192559	0.794434	0.000688321	384.24
	ENSBTAG00000008057	PARVG	parvin, gamma	0.399101	0.15747	-0.389952	0.168098	0.893899	1.6329e-05	377.212
	ENSBTAG00000021093		40S ribosomal protein S16	0.619946	0.0180319	-0.633547	0.0149916	0.94485	3.60473e-07	377.026
	ENSBTAG00000001207	SERPINB8	serpin peptidase inhibitor, clade B (ovalbumin), member 8	0.382288	0.177353	-0.384003	0.175255	0.927168	1.83932e-06	376.004
	ENSBTAG00000031432	LYRM4	LYR motif containing 4	0.381308	0.17856	-0.418635	0.13628	0.869554	5.33923e-05	373.989
	ENSBTAG00000021754	DUSP12	dual specificity phosphatase 12	0.398392	0.158277	-0.411952	0.143302	0.830498	0.000235147	367.451
	ENSBTAG00000021658	GRASP	GRP1 (general receptor for phosphoinositides 1)-associated scaffold protein	0.377038	0.18388	-0.423	0.131822	0.857274	8.90909e-05	363.667
	ENSBTAG00000018918	NDUFAF3	NADH dehydrogenase (ubiquinone) complex I, assembly factor 3	0.46079	0.0972738	-0.488981	0.0759967	0.9411	5.30536e-07	362.29
	ENSBTAG00000015598	RPS10	ribosomal protein S10	0.56976	0.0334178	-0.579141	0.0299883	0.966466	1.90994e-08	359.56
	ENSBTAG00000018285	VAMP5	vesicle-associated membrane protein 5	0.235526	0.417599	-0.261458	0.366564	0.786775	0.000842093	357.115
	ENSBTAG00000011212	EIF3K	eukaryotic translation initiation factor 3, subunit K	0.405266	0.150562	-0.454647	0.102407	0.914587	4.65357e-06	356.193
	ENSBTAG00000020554	AIF1	allograft inflammatory factor 1	0.425766	0.129048	-0.419396	0.135496	0.898949	1.23248e-05	354.556
	ENSBTAG00000007296		Uncharacterized protein	0.255828	0.377345	-0.315931	0.271165	0.724667	0.00337011	353.998
	ENSBTAG00000023343	RPL28	ribosomal protein L28	0.577131	0.0306999	-0.593763	0.0251751	0.94728	2.76542e-07	349.466
	ENSBTAG00000013882	CHMP2A	charged multivesicular body protein 2A	0.471236	0.08896	-0.473825	0.0869785	0.839214	0.000174762	347.017
	ENSBTAG00000040190	CCDC88B	coiled-coil domain containing 88B	0.403045	0.153027	-0.448104	0.108076	0.83186	0.000224737	345.36
	ENSBTAG00000006951	LMO2	LIM domain only 2 (rhombotin-like 1)	0.37831	0.182284	-0.379423	0.180896	0.764251	0.00145904	345.327
	ENSBTAG00000016995	CECR5	Bos taurus cat eye syndrome chromosome region, candidate 5 (CECR5), mRNA.	0.42948	0.125384	-0.493422	0.0729738	0.793711	0.000701792	345.185
	ENSBTAG00000006963		60S ribosomal protein L12	0.404553	0.151351	-0.410966	0.144357	0.89598	1.45666e-05	344.885
	ENSBTAG00000005620	RPS3	ribosomal protein S3	0.509321	0.0628515	-0.538411	0.0470009	0.890475	1.96064e-05	337.502
	ENSBTAG00000002006	THBS1	thrombospondin 1	0.540833	0.0458278	-0.572674	0.0323229	0.896841	1.38846e-05	331.791
	ENSBTAG00000019280	CRYBB1	Beta-crystallin B1	0.455882	0.10136	-0.469207	0.0905342	0.87524	4.13923e-05	331.314
	ENSBTAG00000047278	NDUFB11	NADH dehydrogenase (ubiquinone) 1 beta subcomplex, 11, 17.3kDa	0.521396	0.055867	-0.543788	0.0444256	0.847968	0.00012742	330.951
	ENSBTAG00000021576	LMOD1	leiomodin 1 (smooth muscle)	0.632734	0.0151616	-0.647758	0.0122497	0.847508	0.000129616	325.919
	ENSBTAG00000009943		Uncharacterized protein	0.209274	0.472734	-0.235559	0.417531	0.720034	0.0036838	325.028
	ENSBTAG00000020535		Apoptosis-associated speck-like protein-containing a CARD	0.505139	0.06541	-0.488897	0.0760549	0.879256	3.4322e-05	318.048
	ENSBTAG00000001321	IL1B	interleukin 1, beta	0.424153	0.13066	-0.436256	0.118884	0.904545	8.86633e-06	317.013
	ENSBTAG00000025385		60S ribosomal protein L12	0.355909	0.211691	-0.357829	0.209061	0.849362	0.000120951	313.561
	ENSBTAG00000020060	TXNIP	thioredoxin interacting protein	0.551819	0.040774	-0.594431	0.0249698	0.842905	0.000153317	311.657
	ENSBTAG00000018331	CLEC3B	C-type lectin domain family 3, member B	0.531439	0.0504996	-0.538365	0.0470234	0.916561	4.06215e-06	311.328
	ENSBTAG00000009830	PLEKHB1	pleckstrin homology domain containing, family B (evectins) member 1	0.401875	0.154336	-0.395021	0.162153	0.886422	2.41618e-05	310.692
	ENSBTAG00000005142		60S ribosomal protein L37	0.603484	0.0223122	-0.590508	0.0261926	0.879746	3.35317e-05	309.756
	ENSBTAG00000013461	RPL24	ribosomal protein L24	0.450604	0.105885	-0.458487	0.0991764	0.8907	1.93757e-05	303.942
	ENSBTAG00000007739	C19orf60	chromosome 19 open reading frame 60	0.523447	0.0547388	-0.560579	0.0370474	0.844977	0.000142247	298.889
	ENSBTAG00000015820	UXT	ubiquitously-expressed, prefoldin-like chaperone	0.393177	0.1643	-0.429866	0.125008	0.832085	0.000223054	293.886
	ENSBTAG00000008129	CLSTN3	calsyntenin 3	0.206963	0.477748	-0.233096	0.422559	0.807016	0.000485191	288.419
	ENSBTAG00000011843	EEF1G	eukaryotic translation elongation factor 1 gamma	0.617252	0.0186857	-0.625288	0.0167869	0.822321	0.000306161	285.298
	ENSBTAG00000008642		DNA-directed RNA polymerases I and III subunit RPAC2	0.548076	0.0424473	-0.572336	0.0324484	0.840504	0.00016701	285.225
	ENSBTAG00000017460		Prolyl-tRNA synthetase associated domain-containing protein 1	0.623071	0.0172954	-0.653499	0.0112583	0.795529	0.000668327	281.272
	ENSBTAG00000005382	CCDC85B	coiled-coil domain containing 85B	0.335613	0.24076	-0.326751	0.25418	0.779561	0.00101095	277.949
	ENSBTAG00000021141	CD8A	CD8a molecule	0.481752	0.081105	-0.434598	0.120453	0.817403	0.000356587	269.291
	ENSBTAG00000046140	NPDC1	neural proliferation, differentiation and control, 1	0.407967	0.1476	-0.417453	0.137506	0.798302	0.000619731	263.834
	ENSBTAG00000034366	RGS2	Bos taurus regulator of G-protein signaling 2, 24kDa (RGS2), mRNA.	0.22201	0.445562	-0.222096	0.445381	0.761703	0.00154693	262.396
	ENSBTAG00000017389	RPLP0	ribosomal protein, large, P0	0.643608	0.013007	-0.647064	0.0123739	0.85256	0.000107119	258.806
	ENSBTAG00000021818	ADGRE5	adhesion G protein-coupled receptor E5	0.449652	0.106716	-0.446012	0.109934	0.802125	0.000557445	258.353
	ENSBTAG00000002211	MAPK8IP3	mitogen-activated protein kinase 8 interacting protein 3	0.357616	0.209351	-0.430078	0.124801	0.687672	0.00656645	254.706
	ENSBTAG00000019417	ARMCX2	armadillo repeat containing, X-linked 2	0.55547	0.0391885	-0.553765	0.0399233	0.771405	0.00123335	251.174
	ENSBTAG00000007153	C1QA	complement component 1, q subcomponent, A chain	0.398008	0.158715	-0.39277	0.164776	0.791204	0.000750164	247.726
	ENSBTAG00000019648	GNB2L1	guanine nucleotide binding protein (G protein), beta polypeptide 2-like 1	0.661244	0.0100201	-0.684163	0.00696195	0.833058	0.000215888	242.799
	ENSBTAG00000008412	BCL7C	B-cell CLL/lymphoma 7C	0.511004	0.0618422	-0.522475	0.0552716	0.83336	0.000213707	238.622
	ENSBTAG00000009719	CALHM2	calcium homeostasis modulator 2	0.227397	0.434307	-0.205129	0.481744	0.727038	0.00321794	237.378
	ENSBTAG00000002648	RPS18	ribosomal protein S18	0.59989	0.0233405	-0.578674	0.0301526	0.842066	0.000157992	228.787
	ENSBTAG00000004280	SRPX	sushi-repeat containing protein, X-linked	0.185993	0.524365	-0.216743	0.456704	0.740687	0.00244377	225.073
	ENSBTAG00000031750	PLAC8	placenta-specific 8	0.541381	0.0455655	-0.511247	0.0616974	0.77369	0.00116744	216.111
	ENSBTAG00000023997	VAMP8	vesicle-associated membrane protein 8	0.517584	0.0580081	-0.491683	0.074147	0.717401	0.00387205	210.024
	ENSBTAG00000010123	APOE	apolipoprotein E	0.255957	0.377096	-0.309081	0.282258	0.695331	0.005764	209.939
	ENSBTAG00000004632		Uncharacterized protein	0.65216	0.0114838	-0.683735	0.0070114	0.655799	0.010879	200.557
	ENSBTAG00000019371	CNR2	cannabinoid receptor 2 (macrophage)	0.544448	0.044117	-0.528483	0.0520388	0.759901	0.00161159	195.534
	ENSBTAG00000015081	C9orf142	chromosome 9 open reading frame 142	0.608477	0.0209408	-0.575725	0.0312052	0.7521	0.00191669	190.547
	ENSBTAG00000013628	PHYKPL	5-phosphohydroxy-L-lysine phospho-lyase	0.40238	0.153771	-0.443102	0.112554	0.624848	0.0168867	186.8
	ENSBTAG00000045538	LINC00116	long intergenic non-protein coding RNA 116	0.507055	0.0642287	-0.555371	0.0392312	0.654549	0.011084	186.697
	ENSBTAG00000003033	GADD45G	growth arrest and DNA-damage-inducible, gamma	0.550726	0.0412572	-0.585977	0.0276597	0.632634	0.0151826	186.009
	ENSBTAG00000014782	STAB1	stabilin 1	0.0213347	0.94229	0.00608141	0.983538	0.618856	0.0182943	184.012
	ENSBTAG00000008646		Multifunctional methyltransferase subunit TRM112-like protein	0.477297	0.0843704	-0.474354	0.0865773	0.680392	0.00740728	183.487
	ENSBTAG00000001074	SAYSD1	SAYSVFN motif domain containing 1	0.511591	0.061493	-0.50367	0.0663265	0.625953	0.0166365	182.729
	ENSBTAG00000045628	C15orf61	chromosome 15 open reading frame 61	0.618596	0.0183574	-0.62593	0.0166417	0.705285	0.00483768	158.885
	ENSBTAG00000023628	C6orf47	chromosome 6 open reading frame 47	0.429076	0.12578	-0.398024	0.158697	0.66186	0.00992626	152.288
	ENSBTAG00000010155		Regakine-1	0.302096	0.293839	-0.316686	0.269958	0.62845	0.0160811	134.168
	GS – gene significance; RFI – residual feed intake; RIG – residual intake and body weight gain; MM – module membership; Kw - Connectivity within the module

## Sheet: Table 6 - Diff Co-expression
	Table 6 - Differentially co-expressed genes
	Ensembl ID	Gene Name	Description	Kdiff
	ENSBTAG00000005716	CRABP2	cellular retinoic acid binding protein 2	-0.889827
	ENSBTAG00000018453	ANKRD37	ankyrin repeat domain 37	-0.88158
	ENSBTAG00000003016	PTPN7	protein tyrosine phosphatase, non-receptor type 7	-0.874501
	ENSBTAG00000016606	PCGF1	polycomb group ring finger 1	-0.87446
	ENSBTAG00000008545	ATF3	activating transcription factor 3	-0.873729
	ENSBTAG00000011766	C7	complement component 7	-0.869598
	ENSBTAG00000004499	RGS3	regulator of G-protein signaling 3	-0.866414
	ENSBTAG00000009873	NRN1	neuritin 1	-0.861948
	ENSBTAG00000006835	MCAM	melanoma cell adhesion molecule	-0.856241
	ENSBTAG00000021092	ATP6V0D2	ATPase, H+ transporting, lysosomal 38kDa, V0 subunit d2	-0.854687
	ENSBTAG00000001060	CXCR4	chemokine (C-X-C motif) receptor 4	-0.852689
	ENSBTAG00000004322	FOS	FBJ murine osteosarcoma viral oncogene homolog	-0.835656
	ENSBTAG00000032292	CCDC159	coiled-coil domain containing 159	-0.834841
	ENSBTAG00000014761		Uncharacterized protein	-0.833735
	ENSBTAG00000008004	NCF2	neutrophil cytosolic factor 2	-0.832622
	ENSBTAG00000013496	CPM	carboxypeptidase M	-0.830612
	ENSBTAG00000020297	PQLC3	PQ loop repeat containing 3	-0.829615
	ENSBTAG00000020676	MMP9	matrix metallopeptidase 9	-0.829611
	ENSBTAG00000000735	BCL2A1	BCL2-related protein A1	-0.828327
	ENSBTAG00000047284		Uncharacterized protein	-0.827611
	ENSBTAG00000025257	CCL4	chemokine (C-C motif) ligand 4	-0.827601
	ENSBTAG00000020350	DUSP2	dual specificity phosphatase 2	-0.826808
	ENSBTAG00000027337	CTSA	cathepsin A	-0.823001
	ENSBTAG00000016010		Bos taurus kelch-like 7 (Drosophila) (KLHL7), mRNA.	-0.821715
	ENSBTAG00000010990	LHX2	LIM homeobox 2	-0.82079
	ENSBTAG00000001233	MPZL3	myelin protein zero-like 3	-0.820691
	ENSBTAG00000007654	CHST7	carbohydrate (N-acetylglucosamine 6-O) sulfotransferase 7	-0.818382
	ENSBTAG00000004136	NFE2L3	nuclear factor, erythroid 2-like 3	-0.817839
	ENSBTAG00000003752	SLC25A24	solute carrier family 25 (mitochondrial carrier; phosphate carrier), member 24	-0.816879
	ENSBTAG00000019733	ADGRL4	adhesion G protein-coupled receptor L4	-0.816143
	ENSBTAG00000000133	CD68	CD68 molecule	-0.815624
	ENSBTAG00000015043	MFNG	MFNG O-fucosylpeptide 3-beta-N-acetylglucosaminyltransferase	-0.813877
	ENSBTAG00000009354		Ecotropic viral integration site 2A; Uncharacterized protein	-0.813194
	ENSBTAG00000010653	FAM73B	family with sequence similarity 73, member B	-0.812579
	ENSBTAG00000005958	PTK2B	protein-tyrosine kinase 2-beta	-0.811801
	ENSBTAG00000002326	LGALS3	lectin, galactoside-binding, soluble, 3	-0.808654
	ENSBTAG00000008419	PDE2A	cGMP-dependent 3',5'-cyclic phosphodiesterase isoform PDE2A3	-0.80862
	ENSBTAG00000005947	PLAU	plasminogen activator, urokinase	-0.80783
	ENSBTAG00000013527	PGD	phosphogluconate dehydrogenase	-0.807321
	ENSBTAG00000046990	C14orf142	chromosome 14 open reading frame 142	-0.80694
	ENSBTAG00000005431	LMCD1	LIM and cysteine-rich domains 1	-0.806356
	ENSBTAG00000000581	DOCK10	dedicator of cytokinesis 10	-0.80592
	ENSBTAG00000012674	CNKSR3	CNKSR family member 3	-0.804818
	ENSBTAG00000047547		Uncharacterized protein	-0.804521
	ENSBTAG00000019627	THY1	Thy-1 cell surface antigen	-0.804413
	ENSBTAG00000001745	LUM	lumican	-0.803596
	ENSBTAG00000018424	ACKR3	atypical chemokine receptor 3	-0.803395
	ENSBTAG00000021394	FITM1	fat storage-inducing transmembrane protein 1	-0.803336
	ENSBTAG00000008192		Lipid phosphate phosphatase-related protein type 2	-0.802648
	ENSBTAG00000012211	HOXA5	homeobox A5	-0.802023
	ENSBTAG00000017135	CTSS	cathepsin S	-0.800721
	ENSBTAG00000003305	NCF1	neutrophil cytosolic factor 1	-0.800236
	ENSBTAG00000001151	APLP1	amyloid beta (A4) precursor-like protein 1	-0.798016
	ENSBTAG00000015913	MFHAS1	malignant fibrous histiocytoma amplified sequence 1	-0.797581
	ENSBTAG00000030164		60S ribosomal protein L38	-0.797349
	ENSBTAG00000011802	COL6A1	collagen, type VI, alpha 1	-0.797082
	ENSBTAG00000023635	CLEC6A	C-type lectin domain family 6, member A	-0.796633
	ENSBTAG00000011578	CD44	CD44 molecule (Indian blood group)	-0.796088
	ENSBTAG00000011619	RASIP1	Ras interacting protein 1	-0.796053
	ENSBTAG00000014548	FAM129A	family with sequence similarity 129, member A	-0.795465
	ENSBTAG00000003014	TRPV2	transient receptor potential cation channel, subfamily V, member 2	-0.791959
	ENSBTAG00000018463	VIM	vimentin	-0.791871
	ENSBTAG00000016817	SNRNP40	small nuclear ribonucleoprotein 40kDa (U5)	-0.79156
	ENSBTAG00000012855	LPL	Bos taurus lipoprotein lipase (LPL), mRNA.	-0.790749
	ENSBTAG00000012419	BCL2L15	BCL2-like 15	-0.788926
	ENSBTAG00000017500	KCNK12	potassium channel, two pore domain subfamily K, member 12	-0.788029
	ENSBTAG00000007275	TREM2	triggering receptor expressed on myeloid cells 2	-0.786946
	ENSBTAG00000039684	PTRF	polymerase I and transcript release factor	-0.786411
	ENSBTAG00000012380	HK1	hexokinase 1	-0.786401
	ENSBTAG00000010458		Uncharacterized protein	-0.786381
	ENSBTAG00000011134		Uncharacterized protein; Unconventional SNARE in the ER 1 homolog (S. cerevisiae)	-0.78537
	ENSBTAG00000013414	BLVRA	biliverdin reductase A	-0.785349
	ENSBTAG00000008493	AQP3	aquaporin 3 (Gill blood group)	-0.784888
	ENSBTAG00000020340	ZNF830	zinc finger protein 830	-0.783855
	ENSBTAG00000015708	CXCR6	chemokine (C-X-C motif) receptor 6	-0.783253
	ENSBTAG00000011850	ALG5	ALG5, dolichyl-phosphate beta-glucosyltransferase	-0.781774
	ENSBTAG00000004356	ROBO4	roundabout guidance receptor 4	-0.780252
	ENSBTAG00000013573	BIRC5	baculoviral IAP repeat containing 5	-0.779645
	ENSBTAG00000002516	CCDC130	coiled-coil domain containing 130	-0.779382
	ENSBTAG00000021768	CCNG2	cyclin G2	-0.779313
	ENSBTAG00000010617	KRTCAP2	keratinocyte associated protein 2	-0.778563
	ENSBTAG00000009854	MPHOSPH10	M-phase phosphoprotein 10 (U3 small nucleolar ribonucleoprotein)	-0.777049
	ENSBTAG00000014877	UNC50	unc-50 homolog (C. elegans)	-0.776677
	ENSBTAG00000018347	IL33	interleukin 33	-0.775343
	ENSBTAG00000033078	CNEP1R1	CTD nuclear envelope phosphatase 1 regulatory subunit 1	-0.775309
	ENSBTAG00000019754	PRKCDBP	protein kinase C, delta binding protein	-0.774282
	ENSBTAG00000003177	SLC25A33	solute carrier family 25 (pyrimidine nucleotide carrier), member 33	-0.774132
	ENSBTAG00000021435	MAFF	v-maf avian musculoaponeurotic fibrosarcoma oncogene homolog F	-0.774034
	ENSBTAG00000026779	LYZ	Lysozyme C, non-stomach isozyme	-0.77194
	ENSBTAG00000021219	SEPT1	septin 1	-0.771047
	ENSBTAG00000025250		C-C motif chemokine	-0.770924
	ENSBTAG00000018972	GARS	glycyl-tRNA synthetase	-0.770838
	ENSBTAG00000014396	KLF10	Kruppel-like factor 10	-0.769218
	ENSBTAG00000027676	IL18BP	interleukin 18 binding protein	-0.76901
	ENSBTAG00000012046	JUNB	jun B proto-oncogene	-0.768947
	ENSBTAG00000005414		thymosin beta-4	-0.768535
	ENSBTAG00000005144	PNPLA2	patatin-like phospholipase domain containing 2	-0.768311
	ENSBTAG00000019014	MAGEF1	melanoma antigen family F1	-0.767762
	ENSBTAG00000016618	DSTYK	dual serine/threonine and tyrosine protein kinase	-0.767676
	ENSBTAG00000022590		Uncharacterized protein	-0.767666
	ENSBTAG00000047582		Uncharacterized protein	-0.767147
	ENSBTAG00000011388	STOML2	stomatin (EPB72)-like 2	-0.766907
	ENSBTAG00000003589	COMMD3	COMM domain containing 3	-0.766466
	ENSBTAG00000012940	TMEM25	transmembrane protein 25	-0.765382
	ENSBTAG00000004608		Uncharacterized protein	-0.764724
	ENSBTAG00000011189	TJAP1	tight junction associated protein 1 (peripheral)	-0.764439
	ENSBTAG00000019238	C9orf156	chromosome 9 open reading frame 156	-0.764358
	ENSBTAG00000008636	PDE4B	phosphodiesterase 4B, cAMP-specific	-0.763489
	ENSBTAG00000016712		Uncharacterized protein	-0.763045
	ENSBTAG00000006082	DNASE2	deoxyribonuclease II, lysosomal	-0.7612
	ENSBTAG00000020060	TXNIP	thioredoxin interacting protein	-0.761133
	ENSBTAG00000010863	DCP1A	decapping mRNA 1A	-0.760478
	ENSBTAG00000021955	NPC2	Niemann-Pick disease, type C2	-0.759789
	ENSBTAG00000005111	BMP2	bone morphogenetic protein 2	-0.759388
	ENSBTAG00000003548	GSTP1	glutathione S-transferase pi 1	-0.759027
	ENSBTAG00000021118	CYP26A1	cytochrome P450, family 26, subfamily A, polypeptide 1	-0.758587
	ENSBTAG00000009156	CAMK2N1	calcium/calmodulin-dependent protein kinase II inhibitor 1	-0.75777
	ENSBTAG00000004329	RELL1	RELT-like 1	-0.757497
	ENSBTAG00000009902		Aldo-keto reductase family 1, member B1	-0.757441
	ENSBTAG00000011793	FDX1	ferredoxin 1	-0.756345
	ENSBTAG00000014080	METTL14	methyltransferase like 14	-0.755839
	ENSBTAG00000019611	MAGI3	membrane associated guanylate kinase, WW and PDZ domain containing 3	-0.755342
	ENSBTAG00000014798	CXCR3	C-X-C chemokine receptor type 3	-0.754533
	ENSBTAG00000034598		Uncharacterized protein	-0.754253
	ENSBTAG00000004294	EVI5L	ecotropic viral integration site 5-like	-0.753593
	ENSBTAG00000012684	CCL19	chemokine (C-C motif) ligand 19	-0.753564
	ENSBTAG00000030824	L3HYPDH	L-3-hydroxyproline dehydratase (trans-)	-0.752898
	ENSBTAG00000004873	CCNL2	cyclin L2	-0.75282
	ENSBTAG00000018349	IFI30	interferon, gamma-inducible protein 30	-0.752159
	ENSBTAG00000021658	GRASP	GRP1 (general receptor for phosphoinositides 1)-associated scaffold protein	-0.751811
	ENSBTAG00000020316	AP2B1	adaptor-related protein complex 2, beta 1 subunit	-0.75114
	ENSBTAG00000030845			-0.751049
	ENSBTAG00000016512	TTC21B	tetratricopeptide repeat domain 21B	-0.750988
	ENSBTAG00000019250	BTK	Bruton agammaglobulinemia tyrosine kinase	-0.749956
	ENSBTAG00000015591	SQSTM1	sequestosome 1	-0.749676
	ENSBTAG00000021672	RGS1	regulator of G-protein signaling 1	-0.748167
	ENSBTAG00000046172		Quinone oxidoreductase-like protein 2	-0.747873
	ENSBTAG00000034138		Beta-hexosaminidase	-0.747514
	ENSBTAG00000031430	CD83	CD83 molecule	-0.747356
	ENSBTAG00000016093		Proteolipid protein 2	-0.745268
	ENSBTAG00000012774	RAB7B	RAB7B, member RAS oncogene family	-0.744729
	ENSBTAG00000022007	SAMHD1	SAM domain and HD domain 1	-0.744711
	ENSBTAG00000010487	SMIM3	small integral membrane protein 3	-0.744549
	ENSBTAG00000002715	GMPR2	guanosine monophosphate reductase 2	-0.744545
	ENSBTAG00000011316	ZC3H12A	zinc finger CCCH-type containing 12A	-0.7436
	ENSBTAG00000001182	SEPT7	septin 7	-0.743585
	ENSBTAG00000031160		Bos taurus immunoglobulin lambda-like polypeptide 1 (IGLL1), mRNA.	-0.743316
	ENSBTAG00000006886	FAM117A	family with sequence similarity 117, member A	-0.738167
	ENSBTAG00000005638	CABYR	calcium binding tyrosine-(Y)-phosphorylation regulated	-0.73708
	ENSBTAG00000000604	GPNMB	glycoprotein (transmembrane) nmb	-0.736966
	ENSBTAG00000010992	CTSH	cathepsin H	-0.736054
	ENSBTAG00000005354	LRRFIP1	leucine rich repeat (in FLII) interacting protein 1	-0.735956
	ENSBTAG00000010161	CCL21	C-C motif chemokine 21 precursor	-0.735919
	ENSBTAG00000019787	PAFAH1B3	platelet-activating factor acetylhydrolase 1b, catalytic subunit 3 (29kDa)	-0.735882
	ENSBTAG00000006550	GABARAPL2	GABA(A) receptor-associated protein like 2	-0.733829
	ENSBTAG00000018073	TSPO	translocator protein (18kDa)	-0.731982
	ENSBTAG00000031355		Uncharacterized protein	-0.731372
	ENSBTAG00000005827	FIG4	FIG4 phosphoinositide 5-phosphatase	-0.73116
	ENSBTAG00000020865	PELI1	pellino E3 ubiquitin protein ligase 1	-0.731146
	ENSBTAG00000008309	ATP13A2	ATPase type 13A2	-0.730424
	ENSBTAG00000002758	THBD	thrombomodulin	-0.729404
	ENSBTAG00000012787	SDE2	SDE2 telomere maintenance homolog (S. pombe)	-0.728895
	ENSBTAG00000032548	SYBU	syntabulin (syntaxin-interacting)	-0.727709
	ENSBTAG00000003408		Uncharacterized protein	-0.727115
	ENSBTAG00000014127	PTGS2	prostaglandin-endoperoxide synthase 2	-0.7266
	ENSBTAG00000007828	SLA	Src-like-adaptor	-0.725825
	ENSBTAG00000036078	EMP1	epithelial membrane protein 1	-0.72452
	ENSBTAG00000010787	RFC3	replication factor C (activator 1) 3, 38kDa	-0.724508
	ENSBTAG00000039657		Histone H2A	-0.72188
	ENSBTAG00000000816	PRDM1	PR domain containing 1, with ZNF domain	-0.721767
	ENSBTAG00000016131	NCAPG2	non-SMC condensin II complex, subunit G2	-0.721357
	ENSBTAG00000004781	POLR3B	polymerase (RNA) III (DNA directed) polypeptide B	-0.720429
	ENSBTAG00000039231	MTURN	maturin, neural progenitor differentiation regulator homolog (Xenopus)	-0.720197
	ENSBTAG00000015499	VPS51	vacuolar protein sorting 51 homolog (S. cerevisiae)	-0.719309
	ENSBTAG00000015730	HLA-DMA	major histocompatibility complex, class II, DM alpha	-0.717531
	ENSBTAG00000031851	SELPLG	selectin P ligand	-0.716911
	ENSBTAG00000023283	AMICA1	adhesion molecule, interacts with CXADR antigen 1	-0.716567
	ENSBTAG00000012142	RAD18	RAD18 E3 ubiquitin protein ligase	-0.716083
	ENSBTAG00000011212	EIF3K	eukaryotic translation initiation factor 3, subunit K	-0.713917
	ENSBTAG00000009614	NRROS	Bos taurus leucine rich repeat containing 33 (NRROS), mRNA.	-0.713259
	ENSBTAG00000010645	BoLA DR-ALPHA	BoLA-DR-alpha; Major histocompatibility complex, class II, DR alpha; Uncharacterized protein	-0.713231
	ENSBTAG00000040098	HIST2H2AA3	histone cluster 2, H2aa3	-0.713048
	ENSBTAG00000046264		Amine oxidase	-0.712732
	ENSBTAG00000012228	SEMA4A	sema domain, immunoglobulin domain (Ig), transmembrane domain (TM) and short cytoplasmic domain, (semaphorin) 4A	-0.711991
	ENSBTAG00000019567	IL21R	interleukin 21 receptor	-0.71176
	ENSBTAG00000001188	ROM1	retinal outer segment membrane protein 1	-0.71161
	ENSBTAG00000019453	PTGES	prostaglandin E synthase	-0.709724
	ENSBTAG00000001652	SLCO3A1	solute carrier organic anion transporter family, member 3A1	-0.709708
	ENSBTAG00000003352		Uncharacterized protein	-0.709145
	ENSBTAG00000015635	TNFRSF4	tumor necrosis factor receptor superfamily, member 4	-0.709126
	ENSBTAG00000006367	CTGF	connective tissue growth factor	-0.709018
	ENSBTAG00000017349	PCDHGC3	protocadherin gamma subfamily C, 3	-0.708193
	ENSBTAG00000000941	PLEKHB2	pleckstrin homology domain containing, family B (evectins) member 2	-0.707823
	ENSBTAG00000008401	PFKFB3	6-phosphofructo-2-kinase/fructose-2,6-biphosphatase 3	-0.706765
	ENSBTAG00000013478	MARVELD1	MARVEL domain containing 1	-0.70607
	ENSBTAG00000014923	BBS2	Bardet-Biedl syndrome 2	-0.706001
	ENSBTAG00000016961	RAP2B	RAP2B, member of RAS oncogene family	-0.705651
	ENSBTAG00000019950		GrpE protein homolog 2, mitochondrial	-0.7055
	ENSBTAG00000014441	CD96	CD96 molecule	-0.705495
	ENSBTAG00000001725	CXCL10	chemokine (C-X-C motif) ligand 10	-0.705478
	ENSBTAG00000013919	BOLA-DRB3	major histocompatibility complex, class II, DRB3 precursor	-0.704491
	ENSBTAG00000048268		Uncharacterized protein	-0.704433
	ENSBTAG00000021778	SEPN1	selenoprotein N	-0.703612
	ENSBTAG00000001856	POLR2C	polymerase (RNA) II (DNA directed) polypeptide C, 33kDa	-0.703524
	ENSBTAG00000005477	LAPTM5	lysosomal protein transmembrane 5	-0.703364
	ENSBTAG00000037811	CCL2	chemokine (C-C motif) ligand 2	-0.702655
	ENSBTAG00000011358	IER3	immediate early response 3	-0.702187
	ENSBTAG00000016126	NUP85	nucleoporin 85kDa	-0.701864
	ENSBTAG00000014711	DBF4	DBF4 zinc finger	-0.701709
	ENSBTAG00000017038	HPS4	Hermansky-Pudlak syndrome 4	-0.7017
	ENSBTAG00000006960	DHX16	DEAH (Asp-Glu-Ala-His) box polypeptide 16	-0.701646
	ENSBTAG00000024240	ACADM	acyl-CoA dehydrogenase, C-4 to C-12 straight chain	-0.700037
	ENSBTAG00000004273	CST7	cystatin F (leukocystatin)	-0.698895
	ENSBTAG00000019406	IGF2BP3	insulin-like growth factor 2 mRNA binding protein 3	-0.698603
	ENSBTAG00000014102	WDR77	WD repeat domain 77	-0.69825
	ENSBTAG00000018823	GRN	granulin	-0.698021
	ENSBTAG00000006481	POLR1A	polymerase (RNA) I polypeptide A, 194kDa	-0.696891
	ENSBTAG00000018366	SLC15A3	solute carrier family 15 (oligopeptide transporter), member 3	-0.696624
	ENSBTAG00000011125	MYO9B	myosin IXB	-0.696431
	ENSBTAG00000031184	CDKN1C	cyclin-dependent kinase inhibitor 1C (p57, Kip2)	-0.696173
	ENSBTAG00000047177		Uncharacterized protein	-0.695723
	ENSBTAG00000002738	S1PR2	sphingosine-1-phosphate receptor 2	-0.694108
	ENSBTAG00000011034	ANGPT2	angiopoietin 2	-0.693816
	ENSBTAG00000014764	CD9	CD9 molecule	-0.69379
	ENSBTAG00000003049	MICALL2	MICAL-like 2	-0.692989
	ENSBTAG00000005015	SFXN3	sideroflexin 3	-0.692002
	ENSBTAG00000006130	CLEC14A	C-type lectin domain family 14, member A	-0.691937
	ENSBTAG00000007520	MAPRE2	microtubule-associated protein, RP/EB family, member 2	-0.691766
	ENSBTAG00000005628		CE5 protein-like; Uncharacterized protein	-0.691742
	ENSBTAG00000002286	DNAJC18	DnaJ (Hsp40) homolog, subfamily C, member 18	-0.691447
	ENSBTAG00000019783	SPSB2	splA/ryanodine receptor domain and SOCS box containing 2	-0.6914
	ENSBTAG00000025622	DEF6	DEF6 guanine nucleotide exchange factor	-0.691143
	ENSBTAG00000016128	GGA3	golgi-associated, gamma adaptin ear containing, ARF binding protein 3	-0.690118
	ENSBTAG00000014762	ISG20	interferon stimulated exonuclease gene 20kDa	-0.690094
	ENSBTAG00000010206	UAP1	UDP-N-acetylglucosamine pyrophosphorylase 1	-0.688672
	ENSBTAG00000021202	ACOT7	acyl-CoA thioesterase 7	-0.688654
	ENSBTAG00000014849	GPATCH3	G patch domain containing 3	-0.68802
	ENSBTAG00000004805	ITFG1	integrin alpha FG-GAP repeat containing 1	-0.687739
	ENSBTAG00000038650	MS4A7	membrane-spanning 4-domains, subfamily A, member 7	-0.68735
	ENSBTAG00000020772	HMHA1	histocompatibility (minor) HA-1	-0.687065
	ENSBTAG00000026375	RMI2	RecQ mediated genome instability 2	-0.687061
	ENSBTAG00000002305	PCSK4	proprotein convertase subtilisin/kexin type 4	-0.686986
	ENSBTAG00000007622		cathepsin D precursor	-0.685494
	ENSBTAG00000011127	NUP205	nucleoporin 205kDa	-0.685002
	ENSBTAG00000046005		Uncharacterized protein	-0.684863
	ENSBTAG00000048171		Tracheal antimicrobial peptide	-0.684719
	ENSBTAG00000005390	GMFG	glia maturation factor, gamma	-0.68348
	ENSBTAG00000000277	IL18	Interleukin-18	-0.682949
	ENSBTAG00000019680	ZYG11B	zyg-11 family member B, cell cycle regulator	-0.681772
	ENSBTAG00000003598	P3H3	prolyl 3-hydroxylase 3	-0.68145
	ENSBTAG00000003966	DUSP3	dual specificity phosphatase 3	-0.681241
	ENSBTAG00000001408	CNRIP1	cannabinoid receptor interacting protein 1	-0.680388
	ENSBTAG00000000598		Cystatin-C	-0.679731
	ENSBTAG00000001885	COPRS	coordinator of PRMT5, differentiation stimulator	-0.679468
	ENSBTAG00000022396		Serum amyloid A protein	-0.678951
	ENSBTAG00000013472	COL1A2	collagen, type I, alpha 2	-0.678505
	ENSBTAG00000017683	LYSMD2	LysM, putative peptidoglycan-binding, domain containing 2	-0.678324
	ENSBTAG00000021210	HES2	hes family bHLH transcription factor 2	-0.677829
	ENSBTAG00000016413	DUSP26	dual specificity phosphatase 26 (putative)	-0.677655
	ENSBTAG00000025471	TNF	tumor necrosis factor	-0.676992
	ENSBTAG00000017068		DET1- and DDB1-associated protein 1	-0.676641
	ENSBTAG00000013125	PLAUR	plasminogen activator, urokinase receptor	-0.675879
	ENSBTAG00000010255	ZNF24	zinc finger protein 24	-0.675296
	ENSBTAG00000030940		GTPase, IMAP family member 7; Uncharacterized protein	-0.674837
	ENSBTAG00000017256	CD2	CD2 molecule	-0.674587
	ENSBTAG00000007128	ATP13A1	ATPase type 13A1	-0.674324
	ENSBTAG00000013910	POLR3GL	polymerase (RNA) III (DNA directed) polypeptide G (32kD)-like	-0.674042
	ENSBTAG00000039962	DCTPP1	dCTP pyrophosphatase 1	-0.674005
	ENSBTAG00000040356	SPIRE2	spire-type actin nucleation factor 2	-0.673927
	ENSBTAG00000005197	BAZ1B	bromodomain adjacent to zinc finger domain, 1B	-0.672579
	ENSBTAG00000010613	NUP188	nucleoporin 188kDa	-0.672542
	ENSBTAG00000004745	NAA15	N(alpha)-acetyltransferase 15, NatA auxiliary subunit	-0.67209
	ENSBTAG00000010866	BMPER	BMP binding endothelial regulator	-0.671639
	ENSBTAG00000012030	TTLL1	tubulin tyrosine ligase-like family member 1	-0.671018
	ENSBTAG00000000390	TPST1	tyrosylprotein sulfotransferase 1	-0.670561
	ENSBTAG00000048155		Ficolin-2	-0.669451
	ENSBTAG00000002623	SAMSN1	SAM domain, SH3 domain and nuclear localization signals 1	-0.669361
	ENSBTAG00000006579	P4HA3	prolyl 4-hydroxylase, alpha polypeptide III	-0.669192
	ENSBTAG00000008959		Uncharacterized protein	-0.669071
	ENSBTAG00000003642	PRDX1	peroxiredoxin 1	-0.668335
	ENSBTAG00000004556		Solute carrier family 2 (Facilitated glucose transporter)	-0.666975
	ENSBTAG00000000532	EXO5	exonuclease 5	-0.666649
	ENSBTAG00000008436	CDC25B	cell division cycle 25B	-0.666051
	ENSBTAG00000009389	HNRNPH1	heterogeneous nuclear ribonucleoprotein H1 (H)	-0.665776
	ENSBTAG00000003390	SF3A1	splicing factor 3a, subunit 1, 120kDa	-0.665733
	ENSBTAG00000012566	MAP10	microtubule-associated protein 10	-0.665682
	ENSBTAG00000009127	TSPYL4	TSPY-like 4	-0.665428
	ENSBTAG00000045834	RASSF7	Ras association (RalGDS/AF-6) domain family (N-terminal) member 7	-0.665305
	ENSBTAG00000031725	TNFSF12	tumor necrosis factor (ligand) superfamily, member 12	-0.664666
	ENSBTAG00000010091	ARL6	ADP-ribosylation factor-like 6	-0.664441
	ENSBTAG00000015710	CD3E	T-cell surface glycoprotein CD3 epsilon chain	-0.663923
	ENSBTAG00000045907		tumor necrosis factor ligand superfamily member 13B	-0.663414
	ENSBTAG00000014458	MROH1	maestro heat-like repeat family member 1	-0.662989
	ENSBTAG00000013294	DYRK3	dual-specificity tyrosine-(Y)-phosphorylation regulated kinase 3	-0.662374
	ENSBTAG00000020837	ARHGEF16	Rho guanine nucleotide exchange factor (GEF) 16	-0.661743
	ENSBTAG00000006125	PLK3	polo-like kinase 3	-0.661154
	ENSBTAG00000009392	PLA1A	phospholipase A1 member A	-0.661031
	ENSBTAG00000016704	SLC37A2	solute carrier family 37 (glucose-6-phosphate transporter), member 2	-0.660513
	ENSBTAG00000007512	PLA2G15	phospholipase A2, group XV	-0.660494
	ENSBTAG00000001795	LONP1	lon peptidase 1, mitochondrial	-0.659314
	ENSBTAG00000017239	GABBR1	gamma-aminobutyric acid (GABA) B receptor, 1	-0.6588
	ENSBTAG00000000918	ERMARD	ER membrane-associated RNA degradation	-0.657571
	ENSBTAG00000020338	CCT6B	chaperonin containing TCP1, subunit 6B (zeta 2)	-0.657032
	ENSBTAG00000017943	GALNT6	polypeptide N-acetylgalactosaminyltransferase 6	-0.656926
	ENSBTAG00000008590	SPAG7	sperm associated antigen 7	-0.65664
	ENSBTAG00000016357	VNN2	vanin 2	-0.656543
	ENSBTAG00000005049	BLK	BLK proto-oncogene, Src family tyrosine kinase	-0.656543
	ENSBTAG00000024723	CHCHD3	coiled-coil-helix-coiled-coil-helix domain containing 3	-0.65625
	ENSBTAG00000008954	PSMB9	proteasome (prosome, macropain) subunit, beta type, 9	-0.656197
	ENSBTAG00000007394		60S ribosomal protein L22-like 1	-0.656097
	ENSBTAG00000009435	SMG5	SMG5 nonsense mediated mRNA decay factor	-0.655093
	ENSBTAG00000009548	MAD2L1BP	MAD2L1 binding protein	-0.654621
	ENSBTAG00000038698		Uncharacterized protein	-0.653916
	ENSBTAG00000037375		Uncharacterized protein	-0.653596
	ENSBTAG00000005043	TIMP1	TIMP metallopeptidase inhibitor 1	-0.653456
	ENSBTAG00000017423	TMEM214	transmembrane protein 214	-0.65345
	ENSBTAG00000021294	VWA1	von Willebrand factor A domain containing 1	-0.653428
	ENSBTAG00000018365	CYP2E1	cytochrome P450, family 2, subfamily E, polypeptide 1	-0.65317
	ENSBTAG00000014653	SPNS1	spinster homolog 1 (Drosophila)	-0.652635
	ENSBTAG00000009560	NUBP1	cytosolic Fe-S cluster assembly factor NUBP1	-0.650937
	ENSBTAG00000012451		MHC class II antigen	-0.649558
	ENSBTAG00000009421	CD1E	CD1e molecule	-0.649351
	ENSBTAG00000014858	PRPSAP2	phosphoribosyl pyrophosphate synthetase-associated protein 2	-0.648746
	ENSBTAG00000020244	EFNA1	ephrin-A1	-0.648143
	ENSBTAG00000021211	DPT	dermatopontin	-0.64811
	ENSBTAG00000015950	ISOC2	isochorismatase domain containing 2	-0.647729
	ENSBTAG00000045862	FERMT3	fermitin family member 3	-0.647713
	ENSBTAG00000040569	NLRX1	NLR family member X1	-0.647587
	ENSBTAG00000021697	PDGFB	platelet-derived growth factor beta polypeptide	-0.646754
	ENSBTAG00000005115	SLC31A2	solute carrier family 31 (copper transporter), member 2	-0.645737
	ENSBTAG00000001415	THOC6	THO complex 6	-0.64508
	ENSBTAG00000009761	ACTR2	actin-related protein 2	-0.644958
	ENSBTAG00000010481	UBXN1	UBX domain protein 1	-0.644491
	ENSBTAG00000005340	SERGEF	secretion regulating guanine nucleotide exchange factor	-0.643921
	ENSBTAG00000009228	SRP68	signal recognition particle 68 kDa protein	-0.643832
	ENSBTAG00000035084		Uncharacterized protein	-0.643502
	ENSBTAG00000001407	AP3S2	adaptor-related protein complex 3, sigma 2 subunit	-0.642041
	ENSBTAG00000008165	ITGA2B	integrin, alpha 2b (platelet glycoprotein IIb of IIb/IIIa complex, antigen CD41)	-0.641977
	ENSBTAG00000004790	UBE2T	ubiquitin-conjugating enzyme E2T	-0.641463
	ENSBTAG00000012032	PDE4A	cAMP-specific 3',5'-cyclic phosphodiesterase 4A	-0.641323
	ENSBTAG00000016679	ETFDH	electron-transferring-flavoprotein dehydrogenase	-0.641227
	ENSBTAG00000010433		Serum amyloid A protein	-0.640047
	ENSBTAG00000044099	ZSWIM7	zinc finger, SWIM-type containing 7	-0.639168
	ENSBTAG00000030278	EGFL7	EGF-like-domain, multiple 7	-0.639076
	ENSBTAG00000039313	ZNF341	zinc finger protein 341	-0.639015
	ENSBTAG00000009363	GINS3	GINS complex subunit 3 (Psf3 homolog)	-0.638662
	ENSBTAG00000019652	STK26	serine/threonine protein kinase 26	-0.638092
	ENSBTAG00000021308	IRS1	insulin receptor substrate 1	-0.638087
	ENSBTAG00000019013	HECTD3	HECT domain containing E3 ubiquitin protein ligase 3	-0.63736
	ENSBTAG00000019465	ITPKC	inositol-trisphosphate 3-kinase C	-0.637268
	ENSBTAG00000018527	HDGFRP3	hepatoma-derived growth factor-related protein 3	-0.636074
	ENSBTAG00000009990	EPS15L1	epidermal growth factor receptor pathway substrate 15-like 1	-0.63599
	ENSBTAG00000018227	SLC4A7	solute carrier family 4, sodium bicarbonate cotransporter, member 7	-0.635801
	ENSBTAG00000000563	MYD88	myeloid differentiation primary response 88	-0.635635
	ENSBTAG00000021083	RECQL	RecQ helicase-like	-0.63544
	ENSBTAG00000031020			-0.635247
	ENSBTAG00000005718	PLIN2	perilipin 2	-0.634912
	ENSBTAG00000010726	F8	coagulation factor VIII, procoagulant component	-0.634607
	ENSBTAG00000020736	CD40	CD40 molecule, TNF receptor superfamily member 5	-0.633997
	ENSBTAG00000004716	RETN	Resistin	-0.633756
	ENSBTAG00000008291	PROCR	protein C receptor, endothelial	-0.633211
	ENSBTAG00000008341	ARSB	arylsulfatase B precursor	-0.632301
	ENSBTAG00000015163	TM4SF1	transmembrane 4 L six family member 1	-0.632003
	ENSBTAG00000008624	MESDC1	mesoderm development candidate 1	-0.631944
	ENSBTAG00000010549	IFRD1	interferon-related developmental regulator 1	-0.631293
	ENSBTAG00000012370		matrix Gla protein precursor	-0.630952
	ENSBTAG00000021191	EHD2	EH-domain containing 2	-0.630041
	ENSBTAG00000019267	MMP2	matrix metallopeptidase 2	-0.63002
	ENSBTAG00000033886		Uncharacterized protein	-0.630016
	ENSBTAG00000012082	TNFRSF12A	tumor necrosis factor receptor superfamily, member 12A	-0.629888
	ENSBTAG00000007334	NFKBID	nuclear factor of kappa light polypeptide gene enhancer in B-cells inhibitor, delta	-0.629553
	ENSBTAG00000011931	CD63	CD63 antigen	-0.629442
	ENSBTAG00000007507	FAAH	fatty acid amide hydrolase	-0.629296
	ENSBTAG00000020015	DFFB	DNA fragmentation factor, 40kDa, beta polypeptide (caspase-activated DNase)	-0.628733
	ENSBTAG00000014217	HHEX	hematopoietically expressed homeobox	-0.628182
	ENSBTAG00000002240	GPR18	G protein-coupled receptor 18	-0.627398
	ENSBTAG00000016995	CECR5	Bos taurus cat eye syndrome chromosome region, candidate 5 (CECR5), mRNA.	-0.627136
	ENSBTAG00000008452	IHH	indian hedgehog	-0.626444
	ENSBTAG00000023795	VAC14	Vac14 homolog (S. cerevisiae)	-0.626205
	ENSBTAG00000009942	PLCL2	inactive phospholipase C-like protein 2	-0.625574
	ENSBTAG00000002960	WDR82	WD repeat domain 82	-0.624858
	ENSBTAG00000030855	CHCHD6	coiled-coil-helix-coiled-coil-helix domain containing 6	-0.624791
	ENSBTAG00000003323	NOL6	nucleolar protein 6 (RNA-associated)	-0.624663
	ENSBTAG00000020872	C5AR1	complement component 5a receptor 1	-0.624363
	ENSBTAG00000014166	POLR1B	polymerase (RNA) I polypeptide B, 128kDa	-0.623653
	ENSBTAG00000016933	IL27RA	interleukin 27 receptor, alpha	-0.623303
	ENSBTAG00000008465	ACCS	1-aminocyclopropane-1-carboxylate synthase homolog (Arabidopsis)(non-functional)	-0.623226
	ENSBTAG00000008350	KLHL21	kelch-like family member 21	-0.623004
	ENSBTAG00000012849	COL4A1	collagen, type IV, alpha 1	-0.622317
	ENSBTAG00000008952	RAP1GAP	RAP1 GTPase activating protein	-0.621635
	ENSBTAG00000011943	TPR	translocated promoter region, nuclear basket protein	-0.621512
	ENSBTAG00000007581	ADORA2B	adenosine A2b receptor	-0.621501
	ENSBTAG00000038490	CLEC4A	C-type lectin domain family 4, member A	-0.620935
	ENSBTAG00000048286	E2F6	E2F transcription factor 6	-0.620838
	ENSBTAG00000001294	PPP1R15A	protein phosphatase 1, regulatory subunit 15A	-0.620816
	ENSBTAG00000000507	NR4A1	nuclear receptor subfamily 4, group A, member 1	-0.62054
	ENSBTAG00000013730	CD5	CD5 molecule	-0.62047
	ENSBTAG00000009580	SH3BGRL3	SH3 domain binding glutamate-rich protein like 3	-0.619905
	ENSBTAG00000014162	ACKR2	atypical chemokine receptor 2	-0.619451
	ENSBTAG00000020394	TNFAIP8L2	tumor necrosis factor, alpha-induced protein 8-like 2	-0.619416
	ENSBTAG00000019915	GSN	gelsolin	-0.618417
	ENSBTAG00000016098	BRK1	BRICK1, SCAR/WAVE actin-nucleating complex subunit	-0.617973
	ENSBTAG00000000943		Uncharacterized protein	-0.617642
	ENSBTAG00000020645	GNAI2	guanine nucleotide binding protein (G protein), alpha inhibiting activity polypeptide 2	-0.616283
	ENSBTAG00000005284	SERPINE3	serpin peptidase inhibitor, clade E (nexin, plasminogen activator inhibitor type 1), member 3	-0.616182
	ENSBTAG00000007101	F3	coagulation factor III (thromboplastin, tissue factor)	-0.615667
	ENSBTAG00000008241	MRPS5	mitochondrial ribosomal protein S5	-0.6156
	ENSBTAG00000018123	FBLN5	fibulin 5	-0.615482
	ENSBTAG00000005503	PRMT2	protein arginine methyltransferase 2	-0.615434
	ENSBTAG00000032887	SUPT3H	suppressor of Ty 3 homolog (S. cerevisiae)	-0.615389
	ENSBTAG00000015124	ARGLU1	arginine and glutamate rich 1	-0.615236
	ENSBTAG00000005810	PDZK1	PDZ domain containing 1	-0.61496
	ENSBTAG00000015248	PLA2G16	phospholipase A2, group XVI	-0.61493
	ENSBTAG00000002743	OSGEP	O-sialoglycoprotein endopeptidase	-0.614676
	ENSBTAG00000016598	DYNC1H1	dynein, cytoplasmic 1, heavy chain 1	-0.614632
	ENSBTAG00000016775	SLC27A1	solute carrier family 27 (fatty acid transporter), member 1	-0.61444
	ENSBTAG00000013483	TAF1A	TATA box binding protein (TBP)-associated factor, RNA polymerase I, A, 48kDa	-0.614257
	ENSBTAG00000003358	MCFD2	multiple coagulation factor deficiency 2	-0.613192
	ENSBTAG00000002282	EIF1	eukaryotic translation initiation factor 1	-0.612828
	ENSBTAG00000017482	ISYNA1	inositol-3-phosphate synthase 1	-0.612253
	ENSBTAG00000018013	EMP3	epithelial membrane protein 3	-0.611706
	ENSBTAG00000007068	SH3BGR	SH3 domain binding glutamate-rich protein	-0.611159
	ENSBTAG00000020116	JSP.1	MHC Class I JSP.1 precursor	-0.611068
	ENSBTAG00000009026	PACS1	phosphofurin acidic cluster sorting protein 1	-0.610641
	ENSBTAG00000039892		Uncharacterized protein	-0.609863
	ENSBTAG00000011327	OLFML3	olfactomedin-like 3	-0.60949
	ENSBTAG00000007661	MYO1F	myosin IF	-0.609444
	ENSBTAG00000016441	ZNF622	zinc finger protein 622	-0.609322
	ENSBTAG00000008021		Uncharacterized protein	-0.609196
	ENSBTAG00000000447	FRA10AC1	fragile site, folic acid type, rare, fra(10)(q23.3) or fra(10)(q24.2) candidate 1	-0.608995
	ENSBTAG00000006395	TUBGCP2	tubulin, gamma complex associated protein 2	-0.608333
	ENSBTAG00000017407	HSF2BP	heat shock transcription factor 2 binding protein	-0.608037
	ENSBTAG00000021029	PRR5L	proline rich 5 like	-0.607634
	ENSBTAG00000015101	HMGB2	high mobility group box 2	-0.607279
	ENSBTAG00000014912	FMOD	fibromodulin	-0.607153
	ENSBTAG00000006270	HSP90AA1	heat shock protein 90kDa alpha (cytosolic), class A member 1	-0.606936
	ENSBTAG00000010727	ATG4D	autophagy related 4D, cysteine peptidase	-0.606703
	ENSBTAG00000017363	SSAT-1	Diamine acetyltransferase 1	-0.606598
	ENSBTAG00000011180	ACTR8	ARP8 actin-related protein 8 homolog (yeast)	-0.606412
	ENSBTAG00000016217	RBM43	RNA binding motif protein 43	-0.604851
	ENSBTAG00000000039	SIRT7	sirtuin 7	-0.604002
	ENSBTAG00000011359	CD7	CD7 molecule	-0.603906
	ENSBTAG00000020774			-0.603412
	ENSBTAG00000006769		3 beta-hydroxysteroid dehydrogenase/ Steroid Delta-isomerase	-0.603353
	ENSBTAG00000015426	PDLIM4	PDZ and LIM domain 4	-0.603028
	ENSBTAG00000047061	NDOR1	NADPH dependent diflavin oxidoreductase 1	-0.602243
	ENSBTAG00000015046	MST1R	macrophage stimulating 1 receptor	-0.601844
	ENSBTAG00000032122	CD19	CD19 molecule	-0.601585
	ENSBTAG00000038333	RBM23	RNA binding motif protein 23	-0.601456
	ENSBTAG00000015639	ERAL1	Era-like 12S mitochondrial rRNA chaperone 1	-0.601047
	ENSBTAG00000012035	EXOC3L1	exocyst complex component 3-like 1	-0.600862
	ENSBTAG00000009358	MTSS1L	metastasis suppressor 1-like	-0.600596
	ENSBTAG00000008310	TMEM9B	TMEM9 domain family, member B	0.613266
	ENSBTAG00000002460	ACTL6A	actin-like 6A	0.627009
	ENSBTAG00000014161	ARMC10	armadillo repeat containing 10	0.640847
	ENSBTAG00000017604	RAB13	RAB13, member RAS oncogene family	0.657117
	ENSBTAG00000018802	UBE2Z	ubiquitin-conjugating enzyme E2Z	0.660833
	ENSBTAG00000015155	HACD3	3-hydroxyacyl-CoA dehydratase 3	0.675088
	ENSBTAG00000031217	MYL6B	myosin, light chain 6B, alkali, smooth muscle and non-muscle	0.690015
	ENSBTAG00000019888	HIRA	histone cell cycle regulator	0.699549
	ENSBTAG00000021218	MYLPF	myosin light chain, phosphorylatable, fast skeletal muscle	0.715203
	ENSBTAG00000004243		Acyl-protein thioesterase 1	0.717722
	ENSBTAG00000007816			0.737972
	Kdiff - Differential co-expression

## Sheet: Table 7 - Diet Composition
	supplementary Table 7 - Diet composition
	Ingredient	Dry Matter %
	Dry corn grain	50.91
	Corn silage (35% grain)	27.02
	Soybean Meal 45%	13.72
	Citrus pulp pellets	5.98
	Urea	0.98
	Calcareous	0.6
	Mineral salt Minerthal80S®	0.6
	Potassium Chloride	0.18

## Sheet: Table 8 - Libraries Parameters
	Supplementary Table 8 - Sequencing, quality control (QC) and mapping parameters per library.
		Sample 1	Sample 2	Sample 3	Sample 4	Sample 5	Sample 6	Sample 7	Sample 8	Sample 9	Sample 10	Sample 11	Sample 12	Sample 13	Sample 14
	Group	HFE	HFE	HFE	HFE	HFE	HFE	HFE	LFE	LFE	LFE	LFE	LFE	LFE	LFE
	Total sequenced PE reads	17960117	38866778	23353735	31255647	22580613	25388837	24251753	22111384	48752314	26822299	24954204	37446594	25033815	21748987
	PE reads kept for alignment after QC	16577870	35119577	21376697	28096474	20919337	23659778	22393950	20177173	43348996	24274867	22544606	34362265	23082200	20398228
	% of concordant PE reads aligned to the reference genome	84.4	83.9	84.2	84.2	84.1	83.4	82.7	84.2	84.5	83.2	84.1	83.1	83.3	83.4
	% of PE reads with multiple alignment	8.5	11.8	9.2	16.7	10.5	9.6	12	12.3	24	8.2	11	27.4	12	9.9
